# Supplementary material for: DCGL v2.0: An R Package for Unveiling Differential Regulation from Differential Co-expression
Source: PLoS One. 2013 Nov 20;8(11):e79729. doi: 10.1371/journal.pone.0079729 (PMC3835854; doi:10.1371/journal.pone.0079729)
Supplement: Text S2 — DRrank result for the GSE17967 dataset. (TXT) [file pone.0079729.s002.txt]

TF	TED_score	TED_rank	TED_p.value	TED_FDR	TDD_score	TDD_rank	TDD_p.value	TDD_FDR	RIF_score	RIF_rank	Type_I_TF	Type_II_TF	Type_III_TF
USF2	2.125214097	1	0.024806202	0.998449612	0.983534423	4	0.057364341	1	1.05432561	99	FALSE	TRUE	TRUE
NKX6-1	1.662695568	2	0.048062016	0.998449612	0.693779428	83	0.672868217	1	3.340997739	36	FALSE	TRUE	TRUE
TFCP2	1.568505107	3	0.054263566	0.998449612	0.956718915	8	0.079069767	1	-1.898484206	73	FALSE	FALSE	TRUE
MAFK	1.517548991	4	0.055813953	0.998449612	1	1	0.051162791	1	3.344151224	35	FALSE	TRUE	TRUE
NF-E2 p45	1.517548991	5	0.055813953	0.998449612	1	2	0.051162791	1	NA	NA	FALSE	FALSE	TRUE
NFE2	1.517548991	6	0.055813953	0.998449612	1	3	0.051162791	1	4.313484929	15	FALSE	FALSE	TRUE
USF1	1.260762861	7	0.075968992	0.998449612	0.925933573	10	0.108527132	1	NA	NA	FALSE	FALSE	TRUE
MAX	1.014300775	8	0.11627907	0.998449612	0.917884444	11	0.114728682	1	2.744238584	50	FALSE	FALSE	TRUE
DDIT3	0.920737178	9	0.133333333	0.998449612	0.852648399	14	0.220155039	1	1.721861994	81	FALSE	TRUE	TRUE
MEF2A	0.896407227	10	0.134883721	0.998449612	0.750130268	50	0.505426357	1	1.553121647	86	FALSE	TRUE	TRUE
PAX3	0.791313655	11	0.151937984	0.998449612	0.731276879	56	0.565891473	1	1.419122875	89	FALSE	FALSE	TRUE
YY1	0.786044141	12	0.151937984	0.998449612	0.909419272	12	0.133333333	1	-0.370723735	121	FALSE	FALSE	TRUE
GCGR	0.663707799	13	0.175193798	0.998449612	0.963547869	5	0.07751938	1	2.008376714	70	TRUE	TRUE	TRUE
GR-alpha	0.663707799	14	0.175193798	0.998449612	0.963547869	6	0.07751938	1	NA	NA	FALSE	FALSE	TRUE
NR3C1	0.663707799	15	0.175193798	0.998449612	0.963547869	7	0.07751938	1	2.031268118	69	TRUE	TRUE	TRUE
PTK7	0.645692063	16	0.181395349	0.998449612	0.765338275	40	0.457364341	1	-0.197831534	126	FALSE	TRUE	TRUE
SRF	0.645692063	17	0.181395349	0.998449612	0.765338275	41	0.457364341	1	2.435073723	62	FALSE	FALSE	TRUE
LMO2	0.595084492	18	0.201550388	0.998449612	0.728877635	59	0.56744186	1	-0.822344345	106	TRUE	TRUE	TRUE
STAT6	0.570436715	19	0.207751938	0.998449612	0.77902166	32	0.420155039	1	5.835727297	5	TRUE	TRUE	TRUE
HAND1	0.548841273	20	0.218604651	0.998449612	0.777452152	34	0.426356589	1	-2.572328861	56	FALSE	TRUE	TRUE
RREB1	0.501802276	21	0.248062016	0.998449612	0.715042964	68	0.612403101	1	-0.312434298	123	FALSE	FALSE	TRUE
REL	0.480578617	22	0.251162791	0.998449612	0.884941385	13	0.159689922	1	1.775782616	78	FALSE	TRUE	TRUE
HMX3	0.457967106	23	0.257364341	0.998449612	0.642923725	107	0.810852713	1	NA	NA	FALSE	FALSE	TRUE
PELP1	0.457967106	24	0.257364341	0.998449612	0.642923725	108	0.810852713	1	3.251262577	37	FALSE	TRUE	TRUE
MYCN	0.40266963	25	0.282170543	0.998449612	0.833909392	18	0.271317829	1	1.408798942	90	FALSE	FALSE	TRUE
EPAS1	0.363972214	26	0.293023256	0.998449612	0.714574919	69	0.613953488	1	-1.908983124	72	FALSE	TRUE	TRUE
HLF	0.363972214	27	0.293023256	0.998449612	0.714574919	70	0.613953488	1	2.955801156	44	FALSE	TRUE	TRUE
STAT5B	0.30359444	28	0.327131783	0.998449612	0.778168119	33	0.423255814	1	6.759191208	3	FALSE	FALSE	TRUE
E2F-3a	0.271707249	29	0.351937984	0.998449612	0.755111343	43	0.488372093	1	NA	NA	FALSE	FALSE	TRUE
E2F2	0.271707249	30	0.351937984	0.998449612	0.755111343	44	0.488372093	1	1.923672811	71	FALSE	FALSE	TRUE
E2F4	0.271707249	31	0.351937984	0.998449612	0.755111343	45	0.488372093	1	-2.940963318	46	FALSE	TRUE	TRUE
E2F5	0.271707249	32	0.351937984	0.998449612	0.755111343	46	0.488372093	1	-0.682157293	111	FALSE	FALSE	TRUE
GR-beta	0.264595132	33	0.35503876	0.998449612	0.818516464	19	0.308527132	1	NA	NA	FALSE	FALSE	TRUE
STAT4	0.26002864	34	0.356589147	0.998449612	0.815383578	20	0.313178295	1	0.759122598	108	FALSE	TRUE	TRUE
CBFB	0.246998887	35	0.362790698	0.998449612	0.783048556	26	0.40620155	1	2.482532752	60	FALSE	TRUE	TRUE
CP1A	0.246998887	36	0.362790698	0.998449612	0.783048556	27	0.40620155	1	NA	NA	FALSE	FALSE	TRUE
NFYA	0.246998887	37	0.362790698	0.998449612	0.783048556	28	0.40620155	1	3.084926996	41	FALSE	FALSE	TRUE
NFYB	0.246998887	38	0.362790698	0.998449612	0.783048556	29	0.40620155	1	0.531087512	116	FALSE	TRUE	TRUE
BAX	0.237356882	39	0.384496124	0.998449612	0.553862421	143	0.936434109	1	6.77305534	2	FALSE	TRUE	TRUE
NKX3-1	0.237356882	40	0.384496124	0.998449612	0.553862421	144	0.936434109	1	-1.022300648	100	FALSE	FALSE	TRUE
Nkx3-1 v1	0.237356882	41	0.384496124	0.998449612	0.553862421	145	0.936434109	1	NA	NA	FALSE	FALSE	TRUE
Nkx3-1 v2	0.237356882	42	0.384496124	0.998449612	0.553862421	146	0.936434109	1	NA	NA	FALSE	FALSE	TRUE
Nkx3-1 v3	0.237356882	43	0.384496124	0.998449612	0.553862421	147	0.936434109	1	NA	NA	FALSE	FALSE	TRUE
Nkx3-1 v4	0.237356882	44	0.384496124	0.998449612	0.553862421	148	0.936434109	1	NA	NA	FALSE	FALSE	TRUE
VSX2	0.224988102	45	0.39379845	0.998449612	0.537189495	160	0.950387597	1	NA	NA	FALSE	FALSE	TRUE
Pbx1a	0.203302707	46	0.421705426	0.998449612	0.665560565	95	0.756589147	1	NA	NA	FALSE	FALSE	TRUE
PPAR-gamma1	0.18823627	47	0.429457364	0.998449612	0.792130492	24	0.382945736	1	NA	NA	FALSE	FALSE	TRUE
PPAR-gamma2	0.18823627	48	0.429457364	0.998449612	0.792130492	25	0.382945736	1	NA	NA	FALSE	FALSE	TRUE
HOXA9	0.187155335	49	0.431007752	0.998449612	0.546188601	151	0.941085271	1	5.508827078	8	FALSE	FALSE	TRUE
HOXA9B	0.187155335	50	0.431007752	0.998449612	0.546188601	152	0.941085271	1	NA	NA	FALSE	FALSE	TRUE
KLF12	0.186638757	51	0.435658915	0.998449612	0.706128724	73	0.641860465	1	1.867127789	75	FALSE	FALSE	TRUE
MYC	0.179483954	52	0.448062016	0.998449612	0.814019382	21	0.313178295	1	0.993590621	103	TRUE	TRUE	TRUE
C/EBPbeta	0.178846559	53	0.448062016	0.998449612	0.595631324	126	0.897674419	1	NA	NA	FALSE	FALSE	TRUE
CEBPB	0.178846559	54	0.448062016	0.998449612	0.595631324	127	0.897674419	1	1.742869313	80	FALSE	TRUE	TRUE
HOXA5	0.172338935	55	0.451162791	0.998449612	0.754394541	47	0.491472868	1	2.949213719	45	FALSE	FALSE	TRUE
RELA	0.163959963	56	0.458914729	0.998449612	0.738653054	55	0.545736434	1	1.282630962	94	FALSE	TRUE	TRUE
Max1	0.157461216	57	0.463565891	0.998449612	0.800421135	23	0.359689922	1	NA	NA	FALSE	FALSE	TRUE
FOXD1	0.148586269	58	0.472868217	0.998449612	0.601697004	125	0.891472868	1	3.571094005	25	FALSE	FALSE	TRUE
ATF6	0.147262829	59	0.472868217	0.998449612	0.760236581	42	0.466666667	1	2.988692377	43	FALSE	TRUE	TRUE
Pax-6	0.146766881	60	0.474418605	0.998449612	0.633848146	110	0.835658915	1	NA	NA	FALSE	FALSE	TRUE
PAX6	0.146766881	61	0.474418605	0.998449612	0.633848146	111	0.835658915	1	6.930177363	1	FALSE	TRUE	TRUE
GATA-6	0.146016121	62	0.474418605	0.998449612	0.406292991	199	0.998449612	1	NA	NA	FALSE	FALSE	TRUE
GATA6	0.146016121	63	0.474418605	0.998449612	0.406292991	200	0.998449612	1	-0.165820074	127	FALSE	TRUE	TRUE
GATA2	0.134365479	64	0.491472868	0.998449612	0.75264938	48	0.497674419	1	-1.361612842	91	FALSE	FALSE	TRUE
GATA3	0.134365479	65	0.491472868	0.998449612	0.75264938	49	0.497674419	1	3.622831177	24	FALSE	FALSE	TRUE
SREBF1	0.133317446	66	0.493023256	0.998449612	0.848812991	15	0.231007752	1	5.639969445	6	FALSE	TRUE	TRUE
SREBP-1a	0.133317446	67	0.493023256	0.998449612	0.848812991	16	0.231007752	1	NA	NA	FALSE	FALSE	TRUE
SREBP-1b	0.133317446	68	0.493023256	0.998449612	0.848812991	17	0.231007752	1	NA	NA	FALSE	FALSE	TRUE
NF-1	0.131328153	69	0.494573643	0.998449612	0.73126122	57	0.565891473	1	NA	NA	FALSE	FALSE	TRUE
NF1	0.131328153	70	0.494573643	0.998449612	0.73126122	58	0.565891473	1	3.476441679	30	FALSE	FALSE	TRUE
LUN-1	0.124493022	71	0.506976744	0.998449612	0.625322432	113	0.846511628	1	NA	NA	FALSE	FALSE	TRUE
NF-kappaB2	0.117983875	72	0.517829457	0.998449612	0.635231478	109	0.83255814	1	NA	NA	FALSE	FALSE	TRUE
STAT3	0.104098353	73	0.536434109	0.998449612	0.812627019	22	0.314728682	1	3.140380409	39	FALSE	TRUE	TRUE
HNF1A	0.102371058	74	0.537984496	0.998449612	0.609244059	120	0.87751938	1	2.073814953	67	FALSE	TRUE	TRUE
FOXD3	0.098659481	75	0.550387597	0.998449612	0.425463069	197	0.995348837	1	4.707713977	11	FALSE	FALSE	TRUE
HSF2	0.093932682	76	0.556589147	0.998449612	0.680023883	90	0.724031008	1	2.688420497	52	FALSE	FALSE	TRUE
MYB	0.087716875	77	0.562790698	0.998449612	0.712732492	71	0.620155039	1	1.068624135	98	FALSE	FALSE	TRUE
CP1C	0.082654718	78	0.56744186	0.998449612	0.705872804	74	0.641860465	1	NA	NA	FALSE	FALSE	TRUE
NFYC	0.082654718	79	0.56744186	0.998449612	0.705872804	75	0.641860465	1	-0.388221371	119	FALSE	FALSE	TRUE
Cart-1	0.078426999	80	0.576744186	0.998449612	0.356894449	214	1	1	NA	NA	FALSE	FALSE	TRUE
FOXO1	0.076229251	81	0.578294574	0.998449612	0.518678444	167	0.96744186	1	3.472660586	31	TRUE	TRUE	TRUE
RORalpha1	0.075178432	82	0.578294574	0.998449612	0.646462265	104	0.8	1	NA	NA	FALSE	FALSE	TRUE
NKX2-5	0.074502573	83	0.582945736	0.998449612	0.49787636	173	0.978294574	1	3.348197003	34	FALSE	FALSE	TRUE
Elk-1	0.07170378	84	0.586046512	0.998449612	0.942124031	9	0.089922481	1	NA	NA	FALSE	FALSE	TRUE
NFIL3	0.070956188	85	0.590697674	0.998449612	0.622377356	116	0.851162791	1	1.013200293	102	FALSE	FALSE	TRUE
TLX2	0.06618359	86	0.603100775	0.998449612	0.644856045	105	0.807751938	1	3.062692123	42	FALSE	FALSE	TRUE
HSF1 (long)	0.057927212	87	0.626356589	0.998449612	0.727329893	60	0.578294574	1	NA	NA	FALSE	FALSE	TRUE
IKZF1	0.056880865	88	0.626356589	0.998449612	0.556941608	140	0.930232558	1	2.784527673	49	FALSE	FALSE	TRUE
NF-Y	0.056133831	89	0.629457364	0.998449612	0.740499581	54	0.544186047	1	NA	NA	FALSE	FALSE	TRUE
STAT2	0.055452145	90	0.637209302	0.998449612	0.67536733	91	0.737984496	1	4.209610229	18	FALSE	FALSE	TRUE
ZNF423	0.055415795	91	0.637209302	0.998449612	0.594110388	128	0.899224806	1	4.075060881	21	FALSE	FALSE	TRUE
NKX2-2	0.054524717	92	0.640310078	0.998449612	0.484087922	179	0.982945736	1	1.588180393	83	FALSE	FALSE	TRUE
Egr-1	0.054334846	93	0.640310078	0.998449612	0.768447052	35	0.455813953	1	NA	NA	FALSE	FALSE	TRUE
EGR1	0.054334846	94	0.640310078	0.998449612	0.768447052	36	0.455813953	1	3.125521923	40	TRUE	TRUE	TRUE
Egr-2	0.049144759	95	0.660465116	0.998449612	0.780367039	30	0.415503876	1	NA	NA	FALSE	FALSE	TRUE
EGR2	0.049144759	96	0.660465116	0.998449612	0.780367039	31	0.415503876	1	2.288768474	64	FALSE	TRUE	TRUE
Tal-1beta	0.048826599	97	0.662015504	0.998449612	0.548290941	150	0.941085271	1	NA	NA	FALSE	FALSE	TRUE
COUP-TF1	0.047449588	98	0.669767442	0.998449612	0.505631444	171	0.975193798	1	NA	NA	FALSE	FALSE	TRUE
XBP1	0.044221897	99	0.675968992	0.998449612	0.545961289	153	0.941085271	1	1.891143805	74	FALSE	TRUE	TRUE
XBP1P1	0.044221897	100	0.675968992	0.998449612	0.545961289	154	0.941085271	1	NA	NA	FALSE	FALSE	TRUE
FOXO3	0.041282655	101	0.680620155	0.998449612	0.565275848	135	0.928682171	1	4.912680595	9	FALSE	TRUE	TRUE
FOXO3B	0.041282655	102	0.680620155	0.998449612	0.565275848	136	0.928682171	1	NA	NA	FALSE	FALSE	TRUE
FOXC1	0.039600347	103	0.685271318	0.998449612	0.4748925	186	0.984496124	1	0.065542174	130	FALSE	TRUE	TRUE
TAL1	0.039600347	104	0.685271318	0.998449612	0.492057289	175	0.981395349	1	2.936016902	47	FALSE	FALSE	TRUE
STAT1alpha	0.03796733	105	0.693023256	0.998449612	0.745051096	52	0.527131783	1	NA	NA	FALSE	FALSE	TRUE
STAT1beta	0.03796733	106	0.693023256	0.998449612	0.745051096	53	0.527131783	1	NA	NA	FALSE	FALSE	TRUE
TBP	0.034657281	107	0.705426357	0.998449612	0.545544775	155	0.942635659	1	-1.01447284	101	FALSE	FALSE	TRUE
NF-kappaB1	0.0343671	108	0.705426357	0.998449612	0.702422713	79	0.651162791	1	NA	NA	FALSE	FALSE	TRUE
FOXF2	0.030970414	109	0.711627907	0.998449612	0.593874098	129	0.899224806	1	1.148412143	97	FALSE	TRUE	TRUE
TCF3	0.030873137	110	0.711627907	0.998449612	0.686827748	86	0.699224806	1	-0.009337238	131	FALSE	FALSE	TRUE
LHX3a	0.030004644	111	0.714728682	0.998449612	0.39623099	201	1	1	NA	NA	FALSE	FALSE	TRUE
LHX3b	0.030004644	112	0.714728682	0.998449612	0.39623099	202	1	1	NA	NA	FALSE	FALSE	TRUE
ARID5B	0.028781658	113	0.717829457	0.998449612	0.51941077	166	0.96744186	1	2.514563305	57	FALSE	TRUE	TRUE
STAT5A	0.028303127	114	0.72248062	0.998449612	0.659313044	98	0.775193798	1	-0.791995238	107	FALSE	TRUE	TRUE
C/EBPalpha	0.027285156	115	0.730232558	0.998449612	0.718894547	66	0.59379845	1	NA	NA	FALSE	FALSE	TRUE
CEBPA	0.027285156	116	0.730232558	0.998449612	0.718894547	67	0.59379845	1	6.568447492	4	FALSE	TRUE	TRUE
HOXA3	0.026624244	117	0.731782946	0.998449612	0.541939722	159	0.947286822	1	5.543474543	7	FALSE	TRUE	TRUE
IRF-7A	0.026536941	118	0.731782946	0.998449612	0.697964951	80	0.658914729	1	NA	NA	FALSE	FALSE	TRUE
ZIC2	0.026319809	119	0.733333333	0.998449612	0.612718556	119	0.871317829	1	NA	NA	FALSE	FALSE	TRUE
POU3F1	0.025463588	120	0.734883721	0.998449612	0.500558982	172	0.976744186	1	1.598033596	82	FALSE	FALSE	TRUE
MIF-1	0.024646392	121	0.736434109	0.998449612	0.615125373	118	0.866666667	1	NA	NA	FALSE	FALSE	TRUE
XBP-1	0.023763169	122	0.739534884	0.998449612	0.691629078	84	0.682170543	1	NA	NA	FALSE	FALSE	TRUE
IRF2	0.023178451	123	0.739534884	0.998449612	0.681665806	88	0.719379845	1	4.082886714	20	FALSE	TRUE	TRUE
PLAU	0.022824792	124	0.742635659	0.998449612	0.66821282	94	0.75503876	1	2.501632724	59	FALSE	TRUE	TRUE
SPZ1	0.022772569	125	0.742635659	0.998449612	0.663484062	97	0.762790698	1	NA	NA	FALSE	FALSE	TRUE
SOX5	0.020979235	126	0.751937984	0.998449612	0.388620076	203	1	1	2.509633128	58	FALSE	FALSE	TRUE
ZIC1	0.020802132	127	0.751937984	0.998449612	0.58692729	130	0.906976744	1	2.448570429	61	TRUE	TRUE	TRUE
POU3F2 (N-Oct-5a)	0.019563515	128	0.758139535	0.998449612	0.45085099	191	0.990697674	1	NA	NA	FALSE	FALSE	TRUE
POU3F2 (N-Oct-5b)	0.019563515	129	0.758139535	0.998449612	0.45085099	192	0.990697674	1	NA	NA	FALSE	FALSE	TRUE
ER-alpha	0.019222064	130	0.759689922	0.998449612	0.557852818	138	0.928682171	1	NA	NA	FALSE	FALSE	TRUE
ESR1	0.019222064	131	0.759689922	0.998449612	0.557852818	139	0.928682171	1	3.510981619	28	FALSE	TRUE	TRUE
CDC5L	0.018912084	132	0.759689922	0.998449612	0.37284973	204	1	1	2.233600111	66	FALSE	FALSE	TRUE
ZIC3	0.018693865	133	0.759689922	0.998449612	0.542868019	158	0.945736434	1	-0.29097862	124	FALSE	FALSE	TRUE
SOX9	0.018666519	134	0.759689922	0.998449612	0.49503064	174	0.978294574	1	1.826827571	77	FALSE	TRUE	TRUE
TFAP4	0.018302447	135	0.76124031	0.998449612	0.707337278	72	0.637209302	1	1.580962973	85	FALSE	TRUE	TRUE
TP53	0.017490975	136	0.770542636	0.998449612	0.747320341	51	0.51627907	1	0.568840299	114	FALSE	FALSE	TRUE
FOXL1	0.015186592	137	0.786046512	0.998449612	0.514336693	170	0.970542636	1	0.902851787	104	FALSE	FALSE	TRUE
FOXO4	0.015117515	138	0.787596899	0.998449612	0.514852826	169	0.970542636	1	4.21027706	17	FALSE	TRUE	TRUE
FOSL1	0.012660028	139	0.804651163	0.998449612	0.491041909	177	0.981395349	1	1.246670815	95	FALSE	FALSE	TRUE
RNASEH2A	0.012660028	140	0.804651163	0.998449612	0.491041909	178	0.981395349	1	4.688007795	12	FALSE	FALSE	TRUE
EN1	0.011091116	141	0.821705426	0.998449612	0.515751768	168	0.970542636	1	4.266082235	16	FALSE	FALSE	TRUE
MYOD1	0.010776606	142	0.826356589	0.998449612	0.625464017	112	0.84496124	1	4.435257714	14	FALSE	FALSE	TRUE
IRF1	0.010486183	143	0.827906977	0.998449612	0.697757474	82	0.662015504	1	2.819329728	48	FALSE	TRUE	TRUE
BACH1	0.010356565	144	0.83255814	0.998449612	0.602941132	121	0.889922481	1	3.429444566	32	FALSE	TRUE	TRUE
BRIP1	0.010356565	145	0.83255814	0.998449612	0.602941132	122	0.889922481	1	3.512404273	27	FALSE	FALSE	TRUE
MRPL36	0.010356565	146	0.83255814	0.998449612	0.602941132	123	0.889922481	1	NA	NA	FALSE	FALSE	TRUE
FOXI1	0.010281753	147	0.83255814	0.998449612	0.422802912	198	0.996899225	1	4.839954668	10	FALSE	FALSE	TRUE
EGR3	0.009760173	148	0.83875969	0.998449612	0.722684875	63	0.587596899	1	4.480880852	13	FALSE	TRUE	TRUE
NFKB1	0.008675323	149	0.846511628	0.998449612	0.644363664	106	0.809302326	1	1.585331561	84	FALSE	TRUE	TRUE
Oct-B1	0.008605893	150	0.846511628	0.998449612	0.366391211	207	1	1	NA	NA	FALSE	FALSE	TRUE
oct-B2	0.008605893	151	0.846511628	0.998449612	0.366391211	208	1	1	NA	NA	FALSE	FALSE	TRUE
oct-B3	0.008605893	152	0.846511628	0.998449612	0.366391211	209	1	1	NA	NA	FALSE	FALSE	TRUE
POU2F2	0.008605893	153	0.846511628	0.998449612	0.366391211	210	1	1	3.487834691	29	FALSE	TRUE	TRUE
POU2F2 (Oct-2.1)	0.008605893	154	0.846511628	0.998449612	0.366391211	211	1	1	NA	NA	FALSE	FALSE	TRUE
POU2F2B	0.008605893	155	0.846511628	0.998449612	0.366391211	212	1	1	NA	NA	FALSE	FALSE	TRUE
POU2F2C	0.008605893	156	0.846511628	0.998449612	0.366391211	213	1	1	NA	NA	FALSE	FALSE	TRUE
RORalpha2	0.008605893	157	0.846511628	0.998449612	0.477901579	180	0.984496124	1	NA	NA	FALSE	FALSE	TRUE
IL10	0.008125409	158	0.849612403	0.998449612	0.57913085	132	0.91627907	1	4.040676507	22	FALSE	FALSE	TRUE
TGIF1	0.008125409	159	0.849612403	0.998449612	0.57913085	133	0.91627907	1	2.587143955	54	FALSE	TRUE	TRUE
HNF-4alpha2	0.007678986	160	0.852713178	0.998449612	0.622723002	115	0.848062016	1	NA	NA	FALSE	FALSE	TRUE
TCF4	0.007493697	161	0.855813953	0.998449612	0.428980747	196	0.99379845	1	-0.374046898	120	FALSE	TRUE	TRUE
NFE2L1	0.007462358	162	0.857364341	0.998449612	0.64937042	101	0.795348837	1	-0.105553074	129	FALSE	TRUE	TRUE
GATA-2	0.006930978	163	0.860465116	0.998449612	0.719615746	65	0.592248062	1	NA	NA	FALSE	FALSE	TRUE
GATA-3	0.006546168	164	0.860465116	0.998449612	0.623377674	114	0.846511628	1	NA	NA	FALSE	FALSE	TRUE
BACH2	0.006305481	165	0.863565891	0.998449612	0.615649362	117	0.866666667	1	0.822817093	105	FALSE	TRUE	TRUE
POU3F2	0.004845732	166	0.875968992	0.998449612	0.445243654	194	0.992248062	1	3.93067276	23	FALSE	TRUE	TRUE
ZEB1	0.003119125	167	0.900775194	0.998449612	0.664019209	96	0.76124031	1	-0.11176946	128	FALSE	TRUE	TRUE
SRY	0.002699096	168	0.905426357	0.998449612	0.468801626	187	0.987596899	1	NA	NA	FALSE	FALSE	TRUE
PRRX2	0.002661738	169	0.905426357	0.998449612	0.3461552	215	1	1	1.84950507	76	FALSE	FALSE	TRUE
ZBTB6	0.002646379	170	0.905426357	0.998449612	0.702974412	78	0.648062016	1	2.580199962	55	FALSE	FALSE	TRUE
PPARA	0.002480859	171	0.908527132	0.998449612	0.585904432	131	0.906976744	1	0.756084809	109	FALSE	FALSE	TRUE
ATF-2	0.002437271	172	0.908527132	0.998449612	0.602902155	124	0.889922481	1	NA	NA	FALSE	FALSE	TRUE
AP-2alphaA	0.002390617	173	0.908527132	0.998449612	0.721981805	64	0.587596899	1	NA	NA	FALSE	FALSE	TRUE
MEF-2A	0.002245816	174	0.911627907	0.998449612	0.461349658	188	0.989147287	1	NA	NA	FALSE	FALSE	TRUE
DAND5	0.00221362	175	0.911627907	0.998449612	0.766430375	37	0.457364341	1	NA	NA	FALSE	FALSE	TRUE
PSG1	0.00221362	176	0.911627907	0.998449612	0.766430375	38	0.457364341	1	-1.283450492	93	FALSE	FALSE	TRUE
SP1	0.00221362	177	0.911627907	0.998449612	0.766430375	39	0.457364341	1	0.455910272	118	FALSE	FALSE	TRUE
MECOM	0.002096163	178	0.913178295	0.998449612	0.564747787	137	0.928682171	1	NA	NA	FALSE	FALSE	TRUE
STAT1	0.002063571	179	0.913178295	0.998449612	0.689974247	85	0.686821705	1	2.069993831	68	FALSE	TRUE	TRUE
Pax-2	0.001687438	180	0.924031008	0.998449612	0.573030079	134	0.924031008	1	NA	NA	FALSE	FALSE	TRUE
BPTF	0.001624584	181	0.927131783	0.998449612	0.453589632	189	0.990697674	1	1.5162274	88	FALSE	TRUE	TRUE
NF-AT1	0.001427928	182	0.933333333	0.998449612	0.476206384	181	0.984496124	1	NA	NA	FALSE	FALSE	TRUE
NF-AT2	0.001427928	183	0.933333333	0.998449612	0.476206384	182	0.984496124	1	NA	NA	FALSE	FALSE	TRUE
NF-AT3	0.001427928	184	0.933333333	0.998449612	0.476206384	183	0.984496124	1	NA	NA	FALSE	FALSE	TRUE
NF-AT4	0.001427928	185	0.933333333	0.998449612	0.476206384	184	0.984496124	1	NA	NA	FALSE	FALSE	TRUE
ARP-1	0.00122507	186	0.937984496	0.998449612	0.491172631	176	0.981395349	1	NA	NA	FALSE	FALSE	TRUE
PATZ1	0.001209473	187	0.937984496	0.998449612	0.683928614	87	0.706976744	1	0.5531111	115	FALSE	FALSE	TRUE
AML1a	0.000935415	188	0.937984496	0.998449612	0.448663211	193	0.990697674	1	NA	NA	FALSE	FALSE	TRUE
AP-2gamma	0.000545442	189	0.947286822	0.998449612	0.697856511	81	0.660465116	1	NA	NA	FALSE	FALSE	TRUE
FOXJ2	0.000463536	190	0.953488372	0.998449612	0.368371191	205	1	1	-0.713734985	110	FALSE	TRUE	TRUE
FOXJ2 (long isoform)	0.000463536	191	0.953488372	0.998449612	0.368371191	206	1	1	NA	NA	FALSE	FALSE	TRUE
EP300	0.000458676	192	0.95503876	0.998449612	0.646583696	103	0.8	1	4.102276605	19	TRUE	TRUE	TRUE
CUX1	0.000446368	193	0.95503876	0.998449612	0.549132105	149	0.941085271	1	1.526831796	87	FALSE	TRUE	TRUE
Meis-1	0.000441422	194	0.95503876	0.998449612	0.453569238	190	0.990697674	1	NA	NA	FALSE	FALSE	TRUE
GATA1	0.000277827	195	0.959689922	0.998449612	0.680405876	89	0.724031008	1	3.23231309	38	FALSE	FALSE	TRUE
NRSF form 1	0.000229134	196	0.964341085	0.998449612	0.542868992	156	0.945736434	1	NA	NA	FALSE	FALSE	TRUE
NRSF form 2	0.000229134	197	0.964341085	0.998449612	0.542868992	157	0.945736434	1	NA	NA	FALSE	FALSE	TRUE
E2F	6.25E-05	198	0.979844961	0.998449612	0.672937031	92	0.741085271	1	NA	NA	FALSE	FALSE	TRUE
E2F1	6.25E-05	199	0.979844961	0.998449612	0.672937031	93	0.741085271	1	0.281057665	125	FALSE	FALSE	TRUE
FOS	6.17E-05	200	0.979844961	0.998449612	0.520198201	162	0.965891473	1	1.76750455	79	FALSE	TRUE	TRUE
FOSB	6.17E-05	201	0.979844961	0.998449612	0.520198201	163	0.965891473	1	3.405378462	33	TRUE	TRUE	TRUE
JUNB	6.17E-05	202	0.979844961	0.998449612	0.520198201	164	0.965891473	1	0.348487274	122	FALSE	TRUE	TRUE
JUND	6.17E-05	203	0.979844961	0.998449612	0.520198201	165	0.965891473	1	2.400614104	63	FALSE	TRUE	TRUE
ARNT	5.03E-05	204	0.981395349	0.998449612	0.704469289	76	0.646511628	1	1.222436437	96	FALSE	FALSE	TRUE
MIA3	5.03E-05	205	0.981395349	0.998449612	0.704469289	77	0.646511628	1	2.689493897	51	FALSE	TRUE	TRUE
Pax-5	4.88E-05	206	0.981395349	0.998449612	0.726919565	61	0.579844961	1	NA	NA	FALSE	FALSE	TRUE
PAX5	4.88E-05	207	0.981395349	0.998449612	0.726919565	62	0.579844961	1	2.257761027	65	FALSE	TRUE	TRUE
RFX1	2.82E-05	208	0.981395349	0.998449612	0.475609714	185	0.984496124	1	3.530225939	26	FALSE	FALSE	TRUE
deltaCREB	2.56E-05	209	0.982945736	0.998449612	0.65774097	100	0.775193798	1	NA	NA	FALSE	FALSE	TRUE
MZF1	6.50E-06	210	0.989147287	0.998449612	0.555775153	141	0.931782946	1	2.616796854	53	FALSE	FALSE	TRUE
ZSCAN1	6.50E-06	211	0.989147287	0.998449612	0.555775153	142	0.931782946	1	NA	NA	FALSE	FALSE	TRUE
CREB1	3.92E-06	212	0.995348837	0.998449612	0.658709875	99	0.775193798	1	-0.665587189	112	FALSE	FALSE	TRUE
POU2F1	3.31E-06	213	0.995348837	0.998449612	0.434641191	195	0.99379845	1	-0.522589177	117	FALSE	TRUE	TRUE
JUN	2.41E-06	214	0.996899225	0.998449612	0.523802067	161	0.964341085	1	-1.342432825	92	FALSE	TRUE	TRUE
AHR	8.05E-07	215	0.998449612	0.998449612	0.646672984	102	0.8	1	0.659615898	113	FALSE	TRUE	TRUE
