# Supplementary material for: DCGL v2.0: An R Package for Unveiling Differential Regulation from Differential Co-expression
Source: PLoS One. 2013 Nov 20;8(11):e79729. doi: 10.1371/journal.pone.0079729 (PMC3835854; doi:10.1371/journal.pone.0079729)
Supplement: Text S3 — KEGG enrichment analysis result of Type II TFs for the GSE17967 dataset. (TXT) [file pone.0079729.s003.txt]

Category	Term	Count	%	PValue	Genes	List Total	Pop Hits	Pop Total	Fold Enrichment	Bonferroni	Benjamini	FDR
KEGG_PATHWAY	hsa05200:Pathways in cancer	13	1.3333333333333335	5.064339462861134E-8	CEBPA, EPAS1, RELA, STAT5A, FOXO1, NFKB1, STAT1, STAT3, FOS, EP300, BAX, JUN, MYC	29	328	5085	6.949642556770396	2.278950217426967E-6	2.278950217426967E-6	4.762675825942253E-5
KEGG_PATHWAY	hsa05221:Acute myeloid leukemia	6	0.6153846153846154	1.3030794418861398E-5	CEBPA, RELA, STAT5A, NFKB1, MYC, STAT3	29	58	5085	18.139120095124852	5.862176766535665E-4	2.931518073178152E-4	0.01225393065634739
KEGG_PATHWAY	hsa04630:Jak-STAT signaling pathway	7	0.717948717948718	1.5729241848180998E-4	STAT6, STAT4, EP300, STAT5A, STAT1, MYC, STAT3	29	155	5085	7.918798665183537	0.007053720465926228	0.002356790252034835	0.14782539811345474
KEGG_PATHWAY	hsa04620:Toll-like receptor signaling pathway	5	0.5128205128205128	0.002081008786575381	FOS, RELA, JUN, NFKB1, STAT1	29	101	5085	8.680437009218164	0.08948323701100558	0.023163258073496285	1.9400250236106475
KEGG_PATHWAY	hsa04010:MAPK signaling pathway	7	0.717948717948718	0.0028029503312547365	FOS, RELA, JUN, JUND, NFKB1, MYC, DDIT3	29	267	5085	4.597055404881829	0.1186582950031434	0.02494555992860581	2.605155589111785
KEGG_PATHWAY	hsa04722:Neurotrophin signaling pathway	5	0.5128205128205128	0.004382990548206718	RELA, JUN, BAX, NFKB1, FOXO3	29	124	5085	7.07035595105673	0.17935780489287256	0.03240791477354987	4.0468110134701085
KEGG_PATHWAY	hsa05212:Pancreatic cancer	4	0.41025641025641024	0.006918613130980205	RELA, NFKB1, STAT1, STAT3	29	72	5085	9.741379310344827	0.2683255443095347	0.04365004475552148	6.320528769205735
KEGG_PATHWAY	hsa05220:Chronic myeloid leukemia	4	0.41025641025641024	0.0077475527323134985	RELA, STAT5A, NFKB1, MYC	29	75	5085	9.351724137931035	0.2953101078936785	0.04280646810281652	7.053332907046284
KEGG_PATHWAY	hsa04662:B cell receptor signaling pathway	4	0.41025641025641024	0.0077475527323134985	FOS, RELA, JUN, NFKB1	29	75	5085	9.351724137931035	0.2953101078936785	0.04280646810281652	7.053332907046284
KEGG_PATHWAY	hsa04950:Maturity onset diabetes of the young	3	0.3076923076923077	0.008112092424895682	HNF1A, PAX6, NKX6-1	29	25	5085	21.04137931034483	0.30686663436611117	0.03990771831940043	7.373970463570167
KEGG_PATHWAY	hsa05210:Colorectal cancer	4	0.41025641025641024	0.010577562556879581	FOS, JUN, BAX, MYC	29	84	5085	8.349753694581281	0.38030361208227814	0.04672567421247553	9.516695418406707
KEGG_PATHWAY	hsa05215:Prostate cancer	4	0.41025641025641024	0.01237797019276975	EP300, RELA, FOXO1, NFKB1	29	89	5085	7.880666408368849	0.4290677288987341	0.04967681140199698	11.053318108267163
KEGG_PATHWAY	hsa04062:Chemokine signaling pathway	5	0.5128205128205128	0.018164897729931545	RELA, NFKB1, FOXO3, STAT1, STAT3	29	187	5085	4.688364373962751	0.5617368395313969	0.06643495876942784	15.835709779243867
KEGG_PATHWAY	hsa04660:T cell receptor signaling pathway	4	0.41025641025641024	0.020757717531249806	FOS, RELA, JUN, NFKB1	29	108	5085	6.494252873563219	0.6109037119510903	0.07003644326909741	17.90287530934558
KEGG_PATHWAY	hsa04920:Adipocytokine signaling pathway	3	0.3076923076923077	0.05189061144493258	RELA, NFKB1, STAT3	29	67	5085	7.851260936695831	0.9090861348540952	0.15740973470928354	39.41446086534308
KEGG_PATHWAY	hsa05120:Epithelial cell signaling in Helicobacter pylori infection	3	0.3076923076923077	0.05328427306750524	RELA, JUN, NFKB1	29	68	5085	7.7358012170385395	0.9149093919004757	0.1514864633746078	40.246828187020824
KEGG_PATHWAY	hsa05211:Renal cell carcinoma	3	0.3076923076923077	0.056111829700198776	EP300, EPAS1, JUN	29	70	5085	7.514778325123152	0.9256254345911965	0.149911722194354	41.90426249415153
KEGG_PATHWAY	hsa05222:Small cell lung cancer	3	0.3076923076923077	0.07729681886599332	RELA, NFKB1, MYC	29	84	5085	6.262315270935961	0.9732212188856093	0.19180323787022335	53.07207522240396
KEGG_PATHWAY	hsa04012:ErbB signaling pathway	3	0.3076923076923077	0.08212653966200198	JUN, STAT5A, MYC	29	87	5085	6.046373365041617	0.9788540806034012	0.19284483196436342	55.3319565554454
KEGG_PATHWAY	hsa04210:Apoptosis	3	0.3076923076923077	0.08212653966200198	RELA, BAX, NFKB1	29	87	5085	6.046373365041617	0.9788540806034012	0.19284483196436342	55.3319565554454
KEGG_PATHWAY	hsa04350:TGF-beta signaling pathway	3	0.3076923076923077	0.08212653966200198	EP300, E2F4, MYC	29	87	5085	6.046373365041617	0.9788540806034012	0.19284483196436342	55.3319565554454
